# Supplementary material for: The Effect of Venipuncture Site on Hematology of Bats: Implications for Comparative Analyses
Source: Integr Comp Biol. 2025 May 19;65(6):1843–52. doi: 10.1093/icb/icaf026 (PMC12690471; doi:10.1093/icb/icaf026)
Supplement: icaf026_Supplemental_Files [file icaf026_supplemental_files.zip]

Archive with 4 entries (4 files):
- final_0043_suppmaterial.docx
- icb-2025-0043-File009.docx
- icb-2025-0043-File010.docx
- icb-2025-0043-File011.docx
